# Supplementary material for: Cinnamomum zeylanicum bark essential oil induces cell wall remodelling and spindle defects in Candida albicans
Source: Fungal Biol Biotechnol. 2018 Feb 9;5:3. doi: 10.1186/s40694-018-0046-5 (PMC5807769; doi:10.1186/s40694-018-0046-5)
Supplement: Supplementary file 1 — Additional file 1: Table S1. Chemical composition of CNB oil. [file 40694_2018_46_MOESM1_ESM.xls]

## Sheet: Sheet1
	Additional file 1: Table S1. Chemical composition of CNB oil
	Compound	Yield (%)	Experimental RIa	Literature Reference RIa [32]	Method of Identification
	α-pinene	0.3	935	932	MS
	camphene	0.2	950	946	MS
	benzaldehyde	0.3	961	952	RI, MS
	β-pinene	0.2	979	974	MS
	α-phellandrene	1	1007	1002	RI, MS
	α-terpinene	0.4	1019	1014	RI, MS
	p-cymene	1.4	1027	1020	RI, MS
	limonene	2	1031	1025	MS
	terpinolene	0.2	1090	1086	RI, MS
	linalool	3.9	1103	1095	RI, MS
	terpin-4-ol	0.2	1180	1174	MS
	a-terpineol	0.4	1193	1186	RI, MS
	Z-cinnamaldehyde	0.4	1222	1217	RI, MS
	E-cinnamaldehyde	74	1291	1267	MS
	cinnamyl alcohol	0.4	1310	1259	MS
	α-copaene	0.6	1382	1345	MS
	α-caryophyllene	5.3	1428	1408	MS
	E-cinnamyl acetate	3.8	1451	1443	RI, MS
	α-humulene	1	1461	1452	MS
	eugenyl acetate	0.6	1523	1521	MS
	E-o-methoxycinnamaldehyde	0.3	1535	1527	RI, MS
	caryophyllene oxide	0.7	1591	1582	MS
	tetradecanal	0.2	1617	1611	MS
	benzyl benzoate	0.6	1770	1759	RI, MS
	Total	98.4
	aRI = retention index ; MS = mass spectrometry analysis
	Retention index on a HP-5 column with reference to n-alkanes [25].
	Estimated error: ± 0.1 % (area) and ± 1 for RI between trials
	The relative area under the peak was estimated and experimental data
	was compared with MS, NIST library spectra and the literature [32].
